# Supplementary material for: CsMYB Transcription Factors Participate in Jasmonic Acid Signal Transduction in Response to Cold Stress in Tea Plant (Camellia sinensis)
Source: Plants (Basel). 2022 Oct 27;11(21):2869. doi: 10.3390/plants11212869 (PMC9654479; doi:10.3390/plants11212869)
Supplement: Supplementary file 1 [file plants-11-02869-s001.zip]

Archive with 1 entries (1 files):
- plants-1984337-supplementary.pdf
